# Supplementary material for: Comprehensive genomic surveillance reveals transmission profiles of extensively drug-resistant tuberculosis cases in Pará, Brazil
Source: Front Microbiol. 2025 Jan 22;15:1514862. doi: 10.3389/fmicb.2024.1514862 (PMC11794272; doi:10.3389/fmicb.2024.1514862)
Supplement: Supplementary file 1 [file Table_1.XLSX]

## Sheet: Supplementary Table 1
Supplementary Table 1: Spoligotype profiles of the 38 Mycobacterium tuberculosis strains, including the identified sublineages and corresponding Spoligotyping International Type (SIT) classifications.
WGS Sublineage	Sublineage_Spoligo	SIT_Spoligo	n
4.3.4.2	Not defined	Orphan or New	6
4.1.2.1	T1	2517	6
4.1.1.3	X3	92	5
4.3.3	LAM6	95	3
4.1.1.1	X2	137	3
4.3.3	LAM6	64	3
4.1.2.1	T1	53	2
4.3.4.2	LAM9	1241	2
4.1.1.1	X2	18	2
4.3.4.2	Unknown	2535	1
4.1.1.1	X2	439	1
4.1.2	T3	157	1
4.3.4.2	LAM9	177	1
4.1.2.1	T1	7	1
4.1.2.1	T1	1284	1
4.3.3;1.2.2.2	Mixed infection	Mixed infection	1
