# Supplementary material for: Comprehensive genomic surveillance reveals transmission profiles of extensively drug-resistant tuberculosis cases in Pará, Brazil
Source: Front Microbiol. 2025 Jan 22;15:1514862. doi: 10.3389/fmicb.2024.1514862 (PMC11794272; doi:10.3389/fmicb.2024.1514862)
Supplement: Supplementary file 2 [file Table_2.XLSX]

## Sheet: Supplementary Table 2
Supplementary Table 2: Summary of drug resistance profiles, emphasizing major and minor variants linked to resistance against first-line and second-line anti-tuberculosis drugs. It also highlights discrepancies between Standard of Care (SOC) and Whole-Genome Sequencing (WGS) data.
Sample ID	ID	Year	WGS_Sublineage	Sublineage_Spoligo	SIT_Spoligo	MAGMA - Cluster - 12 SNP	Standard Of Care (SOC)	WGS_WHOv2_DR_Major	WGS_WHOv2_DR_Major-Minor	Major Variants (XBS) - rifampicin	Minor Variants (lowFreq) - rifampicin	Major Variants (XBS) - isoniazid	Minor Variants (lowFreq) - isoniazid	Major Variants (XBS) - ethambutol	Minor Variants (lowFreq) - ethambutol	Major Variants (XBS) - pyrazinamide	Minor Variants (lowFreq) - pyrazinamide	Major Variants (XBS) - moxifloxacin	Minor Variants (lowFreq) - moxifloxacin	Major Variants (XBS) - levofloxacin	Minor Variants (lowFreq) - levofloxacin	Major Variants (XBS) - bedaquiline	Minor Variants (lowFreq) - bedaquiline	Major Variants (XBS) - delamanid	Minor Variants (lowFreq) - delamanid	Major Variants (XBS) - pretomanid	Minor Variants (lowFreq) - pretomanid	Major Variants (XBS) - linezolid	Minor Variants (lowFreq) - linezolid	Major Variants (XBS) - streptomycin	Minor Variants (lowFreq) - streptomycin	Major Variants (XBS) - amikacin	Minor Variants (lowFreq) - amikacin	Major Variants (XBS) - kanamycin	Minor Variants (lowFreq) - kanamycin	Major Variants (XBS) - capreomycin	Minor Variants (lowFreq) - capreomycin	Major Variants (XBS) - clofazimine	Minor Variants (lowFreq) - clofazimine	Major Variants (XBS) - ethionamide	Minor Variants (lowFreq) - ethionamide
IEC0416	0416	2022	4.3.3	LAM6	95		MDR-TB	MDR-TB	MDR-TB	rpoB p.Ser450Leu (1.00)	rpoB p.Ser450Leu (1.00)	katG p.Ser315Thr (1.00)	katG p.Ser315Thr (1.00)	embB p.Met306Ile (1.00)	embB p.Met306Ile (1.00)	pncA c.-11A>G (1.00)	-	-	-	-	-	-	-	-	-	-	-	-	-	-	-	-	-	-	-	-	-	-	-	-	-
IEC1485	1485	2022	4.3.4.2	Unknown	2535		MDR-TB	RR-TB	RR-TB	rpoB p.Ser450Leu (1.00)	rpoB p.Ser450Leu (1.00)	-	-	-	-	-	-	-	-	-	-	-	mmpR5 c.386delC (0.02)	-	-	-	-	-	-	-	-	-	-	-	-	-	-	-	mmpR5 c.386delC (0.02)	-	-
IEC0095	0095	2022	4.1.1.1	X2	137		MDR-TB	MDR-TB	MDR-TB	rpoB p.His445Asp (0.99)	rpoB p.Leu449Gln (0.08)	katG p.Ser315Thr (1.00)	katG p.Ser315Thr (1.00)	embB p.Met306Ile (1.00)	-	-	-	-	-	-	-	-	-	-	-	-	-	-	-	-	-	-	-	-	-	-	-	-	-	ethA c.1242delT (1.00)	ethA c.1242delT (0.86)
IEC1624	1624	2022	4.1.1.3	X3	92	4	MDR-TB	MDR-TB	MDR-TB	rpoB p.Ser450Leu (1.00)	rpoB p.Ser450Leu (1.00)	katG p.Ser315Thr (1.00)	katG p.Ser315Thr (1.00)	-	-	pncA p.Gln122* (1.00)	-	-	-	-	-	-	-	-	-	-	-	-	-	gid c.311delT (1.00)	gid c.311delT (0.94)	-	-	-	-	-	-	-	-	-	-
IEC1548	1548	2022	4.1.1.1	X2	439		MDR-TB	MDR-TB	MDR-TB	rpoB p.Ser450Leu (1.00)	rpoB p.Ser450Leu (1.00)	katG p.Ser315Thr (1.00)	katG p.Ser315Thr (1.00)	-	-	pncA c.380_388delAGGTCGATG (1.00)	pncA c.380_388delAGGTCGATG (0.88)	-	-	-	-	-	-	-	-	-	-	-	-	-	-	-	-	-	-	-	-	-	-	-	-
IEC0431	0431	2022	4.1.2	T3	157		RR-TB	Sensitive	Sensitive	-	-	-	-	-	-	-	-	-	-	-	-	-	-	-	-	-	-	-	-	-	-	-	-	-	-	-	-	-	-	-	-
IEC0614	0614	2022	4.3.3	LAM6	64		MDR-TB	RR-TB	RR-TB	rpoB p.Ser450Trp (1.00)	rpoB p.Ser450Trp (1.00)	-	-	-	-	-	-	-	-	-	-	-	-	-	-	-	-	-	-	-	-	-	-	-	-	-	-	-	-	-	-
IEC01501	01501	2022	4.3.4.2	Not defined	Orphan or New	5	RR-TB	RR-TB	MDR-TB	rpoB p.Ser450Leu (0.61)	rpoB p.Leu452Pro (0.25), rpoB p.Ser450Leu (0.59)	-	inhA c.-770T>G (0.22)	-	-	-	-	-	-	-	-	-	-	-	-	-	-	-	-	-	-	-	-	-	-	-	-	-	-	-	inhA c.-770T>G (0.22)
IEC0207	0207	2022	4.3.4.2	LAM9	177		MDR-TB	Pre-XDR-TB	Pre-XDR-TB	rpoB p.Ser450Leu (1.00)	rpoB p.Ser450Leu (1.00)	katG p.Ser315Thr (1.00)	katG p.Ser315Thr (1.00)	embB p.Met306Ile (1.00)	embB p.Met306Ile (1.00)	pncA p.Leu85Pro (1.00)	pncA p.Leu85Pro (1.00)	gyrA p.Ala90Val (0.97)	gyrA p.Ala90Val (0.97)	gyrA p.Ala90Val (0.97)	gyrA p.Ala90Val (0.97)	-	-	-	-	-	-	-	-	-	-	-	-	-	-	-	-	-	-	-	-
IEC0171	0171	2022	4.1.2.1	T1	53		MDR-TB	Pre-XDR-TB	Pre-XDR-TB	rpoB p.His445Leu (1.00)	-	inhA c.-777C>T (1.00)	-	-	-	-	-	gyrA p.Asp94Gly (1.00)	gyrA p.Asp94Gly (1.00)	gyrA p.Asp94Gly (1.00)	gyrA p.Asp94Gly (1.00)	-	-	-	-	-	-	-	-	-	-	-	-	-	-	-	-	-	-	inhA c.-777C>T (1.00)	-
IEC0107	0107	2022	4.3.3	LAM9	1241		MDR-TB	MDR-TB	MDR-TB	rpoB p.Ser450Leu (1.00)	rpoB p.Ser450Leu (1.00)	inhA c.-777C>T (1.00)	inhA c.-777C>T (1.00)	embB p.Met306Ile (0.66)	-	pncA c.342_346dupGCCAC (1.00)	pncA c.342_346dupGCCAC (0.87)	-	-	-	-	-	-	-	-	-	-	-	-	-	-	-	-	-	-	-	-	-	-	inhA c.-777C>T (1.00)	inhA c.-777C>T (1.00)
IEC2057	2057	2022	4.3.4.2	Not defined	Orphan or New		MDR-TB	MDR-TB	MDR-TB	rpoB p.Ser450Leu (1.00)	rpoB p.Ser450Leu (1.00)	inhA c.-777C>T (1.00)	-	-	-	-	-	-	-	-	-	-	-	-	-	-	-	-	-	-	-	-	-	-	-	-	-	-	-	inhA c.-777C>T (1.00)	-
IEC0510	0510	2022	4.8	T1	7		MDR-TB	MDR-TB	MDR-TB	rpoB p.Ser450Leu (1.00)	rpoB p.Ser450Leu (1.00)	katG p.Ser315Thr (0.99)	katG p.Ser315Thr (0.99)	embB p.Met306Ile (1.00)	embB p.Met306Ile (1.00)	-	-	-	-	-	-	-	-	-	-	-	-	-	-	gid c.101dupG (1.00)	gid c.101dupG (0.96)	-	-	-	-	-	-	-	-	ethA c.1398_1399delGC (1.00)	-
IEC1549	1549	2022	4.1.1.3	Not defined	Orphan or New	2	Pre-XDR-TB	Pre-XDR-TB	Pre-XDR-TB	rpoB p.Ser450Leu (1.00)	rpoB p.Ser450Leu (1.00)	katG p.Ser315Thr (1.00)	katG p.Ser315Thr (1.00)	embB p.Gly406Ser (1.00)	embB p.Gly406Ser (1.00)	pncA c.464dupT (1.00)	pncA c.464dupT (0.98)	gyrA p.Asp94Asn (1.00)	gyrA p.Asp94Asn (1.00)	gyrA p.Asp94Asn (1.00)	gyrA p.Asp94Asn (1.00)	-	-	-	fbiB c.83_105delATCTGAGCGCCGCCGTCGCCGCG (0.02)	-	fbiB c.83_105delATCTGAGCGCCGCCGTCGCCGCG (0.02)	-	-	-	-	-	-	-	-	-	-	-	-	ethA c.935dupT (1.00)	ethA c.935dupT (0.96)
IEC0051	0051	2022	4.1.1.3	T1	2517	2	MDR-TB	Pre-XDR-TB	Pre-XDR-TB	rpoB p.Ser450Leu (0.99)	-	katG p.Ser315Thr (1.00)	katG p.Ser315Thr (1.00)	embB p.Gly406Ser (1.00)	embB p.Gly406Ser (1.00)	pncA c.464dupT (0.99)	pncA c.464dupT (0.99)	gyrA p.Asp94Asn (1.00)	-	gyrA p.Asp94Asn (1.00)	-	-	-	-	-	-	-	-	-	-	-	-	-	-	-	-	-	-	-	ethA c.935dupT (1.00)	ethA c.935dupT (0.89)
IEC1551	1551	2022	4.1.1.3	T1	2517		MDR-TB	MDR-TB	MDR-TB	rpoB p.Ser450Leu (1.00)	rpoB p.Ser450Leu (1.00)	katG p.Ser315Thr (1.00)	katG p.Ser315Thr (1.00)	-	-	pncA c.464dupT (1.00)	pncA c.464dupT (0.99)	-	-	-	-	-	-	-	-	-	-	-	-	-	-	-	-	-	-	-	-	-	-	-	-
IEC0832	0832	2022	4.1.1.1	X2	18	1	MDR-TB	MDR-TB	Pre-XDR-TB	rpoB p.Gln432Pro (0.99)	rpoB p.Gln432Pro (0.98)	katG p.Ser315Thr (1.00)	katG p.Ser315Thr (1.00)	embB p.Met306Ile (0.95)	embB p.Met306Ile (0.95)	pncA p.Val128Gly (1.00)	-	-	gyrA p.Asp94Gly (0.11)	-	gyrA p.Asp94Gly (0.11)	-	-	-	-	-	-	-	-	-	-	-	-	-	-	-	-	-	-	-	-
IEC1712	1712	2022	4.8	T1	53		MDR-TB	Pre-XDR-TB	XDR-TB	rpoB p.Leu430Pro (1.00)	rpoB p.Leu430Pro (1.00)	-	-	-	-	pncA p.Val139Gly (1.00)	pncA p.Val139Gly (1.00)	gyrA p.Asp94Ala (1.00)	gyrA p.Asp94Ala (1.00)	gyrA p.Asp94Ala (1.00)	gyrA p.Asp94Ala (1.00)	-	mmpR5 c.139dupG (0.06), mmpR5 c.140dupA (0.03), mmpR5 c.141_142dupTC (0.17), mmpR5 c.144dupC (0.32), mmpR5 c.270dupC (0.03), mmpR5 c.320_321dupGC (0.03), mmpR5 c.321dupC (0.10), mmpR5 c.424dupC (0.07)	-	-	-	-	-	-	-	-	-	-	-	-	-	-	-	mmpR5 c.139dupG (0.06), mmpR5 c.140dupA (0.03), mmpR5 c.141_142dupTC (0.17), mmpR5 c.144dupC (0.32), mmpR5 c.270dupC (0.03), mmpR5 c.320_321dupGC (0.03), mmpR5 c.321dupC (0.10), mmpR5 c.424dupC (0.07)	-	-
IEC0232	0232	2022	4.1.1.3	T1	2517	2	Pre-XDR-TB	Pre-XDR-TB	Pre-XDR-TB	rpoB p.Ser450Leu (1.00)	rpoB p.Ser450Leu (1.00)	katG p.Ser315Thr (1.00)	katG p.Ser315Thr (1.00)	embB p.Gly406Ser (1.00)	-	pncA c.464dupT (1.00)	pncA c.464dupT (0.97)	gyrA p.Asp94Asn (1.00)	gyrA p.Asp94Asn (1.00)	gyrA p.Asp94Asn (1.00)	gyrA p.Asp94Asn (1.00)	-	-	-	-	-	-	-	-	rpsL p.Lys88Arg (1.00)	-	-	-	-	-	-	-	-	-	ethA c.935dupT (1.00)	ethA c.935dupT (0.91)
IEC0571	0571	2022	4.1.1.3	T1	2517	2	Discarded	Pre-XDR-TB	Pre-XDR-TB	rpoB p.Ser450Leu (1.00)	rpoB p.Ser450Leu (0.99)	katG p.Ser315Thr (1.00)	katG p.Ser315Thr (1.00)	embB p.Gly406Ser (1.00)	-	pncA c.464dupT (1.00)	-	gyrA p.Asp94Asn (1.00)	gyrA p.Asp94Asn (1.00)	gyrA p.Asp94Asn (1.00)	gyrA p.Asp94Asn (1.00)	-	-	-	-	-	-	-	-	rpsL p.Lys88Arg (1.00)	-	-	-	-	-	-	-	-	-	ethA c.935dupT (1.00)	ethA c.935dupT (0.90)
IEC0356	0356	2022	4.3	Not defined	Orphan or New		MDR-TB	RR-TB	MDR-TB	rpoB p.Ser450Leu (1.00)	rpoB p.Ser450Leu (1.00)	-	katG c.1002dupG (0.03), katG c.2052dupT (0.07), katG c.247dupG (0.04), katG p.Glu454* (0.06)	-	-	-	-	-	-	-	-	-	-	-	-	-	-	-	-	-	-	-	-	-	-	-	-	-	-	-	-
IEC0099	0099	2022	4.4.1.2	T1	1284		MDR-TB	MDR-TB	MDR-TB	rpoB p.His445Asn (1.00)	-	katG p.Ser315Thr (1.00)	katG p.Ser315Thr (1.00)	embB p.Met306Ile (1.00)	embB p.Met306Ile (1.00)	pncA p.Lys96Glu (1.00)	pncA p.Lys96Glu (1.00)	-	-	-	-	-	-	-	-	-	-	-	-	-	-	-	-	-	-	-	-	-	-	-	-
IEC0570	0570	2022	4.1.1.3	X3	92		HR-TB	RR-TB	RR-TB	rpoB c.1312_1314delAAC (0.96)	-	-	-	-	-	-	-	-	-	-	-	-	-	-	-	-	-	-	-	-	-	-	-	-	-	-	-	-	-	-	-
IEC0403	0403	2021	4.1.1.3	T1	2517	2	MDR-TB	XDR-TB	XDR-TB	rpoB p.Ser450Leu (1.00)	rpoB p.Ser450Leu (1.00)	katG p.Ser315Thr (1.00)	katG p.Ser315Thr (1.00)	embB p.Gly406Ser (1.00)	embB p.Gly406Ser (1.00)	pncA c.464dupT (1.00)	-	gyrA p.Asp94Asn (1.00)	gyrA p.Asp94Asn (1.00)	gyrA p.Asp94Asn (1.00)	gyrA p.Asp94Asn (1.00)	-	-	-	-	-	-	rplC p.Cys154Arg (1.00)	rplC p.Cys154Arg (1.00)	-	-	-	-	-	-	-	-	-	-	ethA c.935dupT (1.00)	ethA c.935dupT (0.95)
IEC0269	0269	2022	4.1.1.1	Not defined	Orphan or New		MDR-TB	Pre-XDR-TB	Pre-XDR-TB	rpoB p.Ser450Leu (1.00)	rpoB p.Ser450Leu (1.00)	katG p.Ser315Thr (1.00)	katG p.Ser315Thr (1.00)	embB p.Met306Ile (1.00)	embB p.Met306Ile (1.00)	-	-	gyrB p.Glu501Val (0.99)	gyrB p.Glu501Val (0.99)	gyrB p.Glu501Val (0.99)	gyrB p.Glu501Val (0.99)	-	-	-	-	-	-	-	-	-	-	-	-	-	-	-	-	-	-	-	-
IEC0473	0473	2022	4.3.3	LAM6	64		MDR-TB	MDR-TB	MDR-TB	rpoB p.His445Arg (1.00)	-	katG p.Ser315Thr (1.00)	-	-	-	-	-	-	-	-	-	-	-	-	-	-	-	-	-	-	-	-	-	-	-	-	-	-	-	-	-
IEC0997	0997	2022	4.1.1.3	X3	92		MDR-TB	HR-TB	MDR-TB	-	rpoB p.Asp435Val (0.24)	katG p.Ser315Thr (1.00)	katG p.Ser315Thr (1.00)	-	-	-	-	-	-	-	-	-	-	-	-	-	-	-	-	gid c.102delG (1.00)	gid c.102delG (0.96)	-	-	-	-	-	-	-	-	-	-
IEC0212	0212	2022	4.3.3	LAM6	95		RR-TB	Sensitive	Other	-	-	-	-	-	-	-	-	-	gyrA p.Asp94Gly (0.09)	-	gyrA p.Asp94Gly (0.09)	-	-	-	-	-	-	-	-	-	-	-	-	-	-	-	-	-	-	-	-
IEC0220	0220	2022	4.1.1.3	X3	92		MDR-TB	MDR-TB	MDR-TB	rpoB p.Ser450Leu (1.00)	rpoB p.Ser450Leu (1.00)	katG p.Ser315Thr (1.00)	katG p.Ser315Thr (1.00)	-	-	pncA p.Gln122* (1.00)	-	-	-	-	-	-	-	-	-	-	-	-	-	gid c.311delT (1.00)	gid c.311delT (0.93)	-	-	-	-	-	-	-	-	-	-
IEC0852	0852	2022	4.3.3	LAM6	95		MDR-TB	MDR-TB	MDR-TB	rpoB p.Ser450Leu (1.00)	rpoB p.Ser450Leu (1.00)	katG p.Ser315Thr (1.00)	katG p.Ser315Thr (1.00)	embB p.Met306Ile (1.00)	embB p.Met306Ile (1.00)	pncA c.-11A>G (1.00)	-	-	-	-	-	-	-	-	fbiB c.83_105delATCTGAGCGCCGCCGTCGCCGCG (0.02)	-	fbiB c.83_105delATCTGAGCGCCGCCGTCGCCGCG (0.02)	-	-	-	-	-	-	-	-	-	-	-	-	-	-
IEC1326	1326	2022	4.1.1.1	X2	137	3	MDR-TB	MDR-TB	MDR-TB	rpoB p.Asp435Val (1.00)	rpoB p.Asp435Val (1.00), rpoB p.Leu449Gln (0.09)	katG p.Ser315Thr (1.00)	katG p.Ser315Thr (1.00)	-	-	-	-	-	-	-	-	-	-	-	-	-	-	-	-	-	-	-	-	-	-	-	-	-	-	-	-
IEC1604	1604	2022	4.1.1.1	X2	137	3	MDR-TB	MDR-TB	MDR-TB	rpoB p.Asp435Val (0.98)	-	katG p.Ser315Thr (0.99)	katG p.Ser315Thr (0.99)	-	-	-	-	-	-	-	-	-	-	-	-	-	-	-	-	-	-	-	-	-	-	-	-	-	-	-	-
IEC1674	1674	2022	4.1.1.3	X3	92	4	MDR-TB	MDR-TB	MDR-TB	rpoB p.Ser450Leu (1.00)	rpoB p.Ser450Leu (1.00)	katG p.Ser315Thr (1.00)	katG p.Ser315Thr (1.00)	-	-	pncA p.Gln122* (1.00)	pncA p.Gln122* (1.00)	-	-	-	-	-	-	-	fbiB c.381delC (0.02)	-	fbiB c.381delC (0.02)	-	-	gid c.311delT (1.00)	gid c.311delT (0.91)	-	-	-	-	-	-	-	-	-	-
IEC0264	0264	2022	4.1.1.3	T1	2517	2	Pre-XDR-TB	Pre-XDR-TB	XDR-TB	rpoB p.Ser450Leu (1.00)	rpoB p.Ser450Leu (1.00)	katG p.Ser315Thr (0.99)	katG p.Ser315Thr (0.99)	embB p.Gly406Ser (1.00)	-	pncA c.464dupT (1.00)	-	gyrA p.Asp94Asn (1.00)	gyrA p.Asp94Asn (1.00)	gyrA p.Asp94Asn (1.00)	gyrA p.Asp94Asn (1.00)	-	mmpR5 c.262delG (0.03)	-	fbiB c.83_105delATCTGAGCGCCGCCGTCGCCGCG (0.02)	-	fbiB c.83_105delATCTGAGCGCCGCCGTCGCCGCG (0.02)	-	-	-	-	-	-	-	-	-	-	-	mmpR5 c.262delG (0.03)	ethA c.935dupT (1.00)	ethA c.910delG (0.01), ethA c.935dupT (0.91)
IEC1387	1387	2022	NTM	NTM	NTM		NTM	NTM	NTM	rpoB p.Ser450Leu (1.00)		-		-		-		-		-		-		-		-		-		-		-		-		-		-		-
IEC1286	1286	2021	4.3.3	LAM9	1241		MDR-TB	MDR-TB	MDR-TB	rpoB p.Ser450Leu (1.00)	rpoB p.Ser450Leu (1.00)	inhA c.-777C>T (1.00)	-	-	-	pncA p.Leu27Pro (1.00)	pncA p.Leu27Pro (1.00)	-	-	-	-	-	-	-	-	-	-	-	-	-	-	-	-	-	-	-	-	-	-	inhA c.-777C>T (1.00)	-
IEC0190	0190	2022	4.3.3	LAM6	64		MDR-TB	MDR-TB	MDR-TB	rpoB p.Ser450Met (1.00)	rpoB p.Ser450Met (1.00)	katG p.Ser315Thr (1.00)	katG p.Ser315Thr (1.00)	-	-	pncA c.420_445delCCAGACGGCCGAGGACGCGGTACGCA (1.00)	-	-	-	-	-	-	-	-	-	-	-	-	-	-	-	-	-	-	-	-	-	-	-	-	-
IEC2061	2061	2022	4.3.3;1.2.2.2	Mixed infection	Mixed infection		RR-TB	Sensitive	HR-TB		-		katG p.Ser315Thr (0.56)		-		-		-		-		-		-		-		-		-		-		-		-		-		-
IEC1291	1291	2022	4.3.4.2	Not defined	Orphan or New	5	RR-TB	RR-TB	RR-TB	rpoB p.Ser450Leu (1.00)	rpoB p.Ser450Leu (1.00)	-	-	-	-	-	-	-	-	-	-	-	-	-	-	-	-	-	-	-	-	-	-	-	-	-	-	-	-	-	-
IEC0785	0785	2022	4.1.1.1	X2	18	1	MDR-TB	MDR-TB	MDR-TB	rpoB p.Gln432Pro (1.00)	rpoB p.Gln432Pro (0.99)	katG p.Ser315Thr (1.00)	katG p.Ser315Thr (1.00)	-	embB p.Met306Ile (0.46)	pncA p.Val128Gly (1.00)	-	-	-	-	-	-	-	-	-	-	-	-	-	-	-	-	-	-	-	-	-	-	-	-	-
