# Supplementary material for: Comprehensive genomic surveillance reveals transmission profiles of extensively drug-resistant tuberculosis cases in Pará, Brazil
Source: Front Microbiol. 2025 Jan 22;15:1514862. doi: 10.3389/fmicb.2024.1514862 (PMC11794272; doi:10.3389/fmicb.2024.1514862)
Supplement: Supplementary file 3 [file Table_3.XLSX]

## Sheet: Supplementary Table 3
Supplementary Table 3: Biosamples and the SRA identification for raw sequencing data (FASTQ files) for the 39 Mycobacterium tuberculosis strains, which have been deposited in NCBI under Bioproject ID PRJNA1135144, and MAGMA quality control stats.
Sample ID	BioSample	SRR ID	AVG_INSERT_SIZE	MAPPED_PERCENTAGE	RAW_TOTAL_SEQS	AVERAGE_BASE_QUALITY	MEAN_COVERAGE	SD_COVERAGE	MEDIAN_COVERAGE	MAD_COVERAGE	PCT_EXC_ADAPTER	PCT_EXC_MAPQ	PCT_EXC_DUPE	PCT_EXC_UNPAIRED	PCT_EXC_BASEQ	PCT_EXC_OVERLAP	PCT_EXC_CAPPED	PCT_EXC_TOTAL	PCT_1X	PCT_5X	PCT_10X	PCT_30X	PCT_50X	PCT_100X	LINEAGES
IEC0416	SAMN42463228	SRR29808674	334.7	89.67	6571920	33.7	158.946	50.5938	164	28	0	10319	65617	0	37504	88425	0	201865	987786	983018	979556	967349	955194	896266	lineage4.9;lineage4.3.3
IEC1485	SAMN42463229	SRR29808673	338.4	89.65	5666550	33.8	135.945	49.8698	140	29	0	10031	66246	0	36752	93594	0	206624	980647	974648	96983	954888	938393	809213	lineage4.9;lineage4.3.4.2
IEC1624	SAMN42463230	SRR29808660	327.7	89.66	5547210	33.8	131.359	45.7476	135	27	0	7977	70032	0	3652	101912	0	216441	989146	983044	978066	96158	943845	796258	lineage4.1.1.3;lineage4.9
IEC1548	SAMN42463231	SRR29808649	339.9	89.27	7035456	33.7	167.696	57.8286	172	34	0	7854	75522	0	37333	87995	0	208704	988277	983759	980088	967626	955024	89496	lineage4.1.1.1
IEC0431	SAMN42463232	SRR29808640	318.0	89.46	6661662	33.8	154.491	56.5433	158	35	0	11577	77654	0	3644	105408	0	231079	986387	981729	978353	964012	946345	852421	lineage4.1.2;lineage4.9
IEC0614	SAMN42463233	SRR29808639	330.2	90.45	6239246	33.7	149.539	52.843	153	31	0	10797	71249	0	37886	94845	0	214776	987631	982158	977493	962565	948319	856288	lineage4.9;lineage4.3.3
IEC01501	SAMN42463234	SRR29808638	329.7	90.22	6815382	33.8	163.159	56.0403	169	31	0	10172	68926	0	37171	97537	0	213806	980806	975431	971603	959505	947431	889674	lineage4.9;lineage4.3.4.2
IEC0207	SAMN42463235	SRR29808637	326.6	89.91	6100210	33.7	146.103	50.118	152	28	0	10087	63928	0	37551	98731	0	210297	97992	974287	970104	957078	943231	861915	lineage4.9;lineage4.3.4.2
IEC0171	SAMN42463236	SRR29808670	326.2	90.35	6772708	33.7	161.864	57.6032	167	35	0	12244	76445	0	38072	90497	0	217259	987247	983303	980083	967118	950887	868965	lineage4.1.2.1;lineage4.9
IEC0107	SAMN42463237	SRR29808669	314.9	90.11	6898695	33.7	162.332	56.0405	168	32	0	11955	73412	0	37632	103665	0	226663	98448	979446	975905	962837	947617	88416	lineage4.3.3
IEC2057	SAMN42463238	SRR29808672	349.3	90.56	6862400	33.8	168.098	57.0429	175	31	0	10926	6347	0	37507	87047	0	19895	980532	975408	971771	959791	948372	897529	lineage4.9;lineage4.3.4.2
IEC0510	SAMN42463239	SRR29808671	305.5	89.82	7135400	33.9	160.9	51.9908	165	31	0	12734	89159	0	3454	118047	0	254479	991295	987347	984346	973377	95949	894454	lineage4.8;lineage4.9
IEC1549	SAMN42463240	SRR29808668	340.9	89.25	5808616	33.8	139.001	49.474	142	29	0	8935	66572	0	37168	92151	0	204827	990004	98382	979049	963489	946884	820055	lineage4.1.1.3
IEC0051	SAMN42463241	SRR29808667	345.0	89.3	6002494	33.7	144.691	47.8025	149	28	0	891	70857	0	38102	82521	0	200389	990531	985238	981399	968059	951634	857478	lineage4.1.1.3
IEC1551	SAMN42463242	SRR29808666	321.1	90.1	5708516	33.8	134.095	46.9375	138	28	0	9071	72401	0	36553	10845	0	226475	989736	983655	978912	962812	944989	80537	lineage4.1.1.3;lineage4.9
IEC0832	SAMN42463243	SRR29808665	345.4	89.82	6077406	33.7	147.332	51.2666	151	30	0	7219	6988	0	37989	85476	0	200564	988123	982881	978478	964055	949278	854607	lineage4.1.1.1;lineage4.9
IEC1712	SAMN42463244	SRR29808664	317.2	88.64	8348514	33.8	188.083	60.8656	193	36	0	12156	88763	0	35825	107984	0	244727	992567	989307	986769	977378	965478	921701	lineage4.8;lineage4.9
IEC0232	SAMN42463245	SRR29808663	328.8	90.09	6393840	33.7	152.215	53.0724	155	31	0	8801	72644	0	37651	97791	0	216887	98986	984294	979744	965382	951554	865953	lineage4.1.1.3;lineage4.9
IEC0571	SAMN42463246	SRR29808662	333.7	90.63	6071806	33.8	146.479	54.0211	150	28	0	871	74182	0	36916	91935	0	211744	990066	984528	980087	965811	949828	85584	lineage4.1.1.3
IEC0356	SAMN42463247	SRR29808661	396.4	90.19	5368090	33.6	137.27	45.4566	143	25	0	10384	57825	0	41632	52671	0	162512	983583	977833	973508	959508	944127	8463	lineage4.3
IEC0099	SAMN42463248	SRR29808659	330.4	80.07	6311404	33.7	134.521	44.3593	138	25	0	10586	66952	0	37829	95814	0	211181	989632	984812	980936	966305	950137	827233	lineage4.4.1.2
IEC0570	SAMN42463249	SRR29808658	323.7	89.34	7699949	33.8	178.434	60.9211	183	35	0	9071	81339	0	36433	103917	0	23076	991429	983981	978972	966675	955825	908607	lineage4.1.1.3;lineage4.9
IEC0403	SAMN42463250	SRR29808657	312.6	86.34	5617990	33.7	127.317	45.6392	129	27	0	9068	6365	0	36345	111734	0	220798	989335	98288	977768	961197	942719	767099	lineage4.1.1.3;lineage4.9
IEC0269	SAMN42463251	SRR29808656	312.9	79.6	6162392	33.8	125.268	42.4331	129	25	0	7806	89141	0	3545	10975	0	242147	986629	981598	977318	961235	939834	78012	lineage4.1.1.1;lineage4.9
IEC0095	SAMN42469210	SRR29808783	324.5	89.37	6672132	33.8	156.876	54.198	162	32	0	7749	7204	0	36789	1031	0	219678	987476	983512	980032	966354	9502	870118	lineage4.1.1.1;lineage4.9
IEC0473	SAMN42463253	SRR29808655	357.4	90.34	4996314	33.7	121.736	42.4395	124	25	0	12974	7477	0	38419	7559	0	201753	98753	980913	975758	959199	939159	748243	lineage4.3.3
IEC0997	SAMN42463254	SRR29808654	354.1	90.3	5689106	33.7	140.081	49.005	143	29	0	7943	68411	0	38078	78395	0	192827	989154	983802	979216	963886	947722	830183	lineage4.1.1.3;lineage4.9
IEC0212	SAMN42463255	SRR29808653	302.7	88.54	6876840	33.7	154.047	54.002	156	33	0	11918	8295	0	36861	117455	0	249184	987911	984123	981564	97072	95566	86649	lineage4.9;lineage4.3.3
IEC0220	SAMN42463256	SRR29808652	318.9	90.09	6426968	33.7	152.63	50.441	158	29	0	8221	67186	0	37201	105988	0	218595	989252	984254	97985	966002	953039	878001	lineage4.1.1.3;lineage4.9
IEC0852	SAMN42463257	SRR29808651	349.5	90.35	5602076	33.7	136.944	49.0009	140	29	0	12076	69865	0	38771	78279	0	198991	988127	982336	977603	961796	944505	814945	lineage4.9;lineage4.3.3
IEC1326	SAMN42463258	SRR29808650	353.7	90.05	4519808	33.7	109.318	40.5828	111	24	0	7603	77048	0	37824	81888	0	204364	985183	978544	97274	953284	925253	629444	lineage4.1.1.1;lineage4.9
IEC1604	SAMN42463259	SRR29808648	307.2	88.63	6278950	33.8	141.048	54.2455	143	34	0	8634	89151	0	35939	112998	0	246722	98639	982631	97931	964694	94357	798529	lineage4.1.1.1;lineage4.9
IEC1674	SAMN42463260	SRR29808647	325.1	88.56	6503818	33.8	151.685	49.7709	157	28	0	8202	66953	0	36789	105985	0	217929	989843	984838	980845	967385	952945	875868	lineage4.1.1.3;lineage4.9
IEC0264	SAMN42463261	SRR29808646	289.4	88.43	6393984	33.7	137.591	51.9472	139	31	0	9495	82255	0	36018	146082	0	27385	989437	983246	978515	962171	94465	796669	lineage4.1.1.3;lineage4.9
IEC1286	SAMN42463262	SRR29808645	358.9	89.73	5289514	33.7	129.929	51.2226	131	27	0	12079	66503	0	38246	73384	0	190212	98517	978608	973554	957898	938656	775946	lineage4.9;lineage4.3.3
IEC0190	SAMN42463263	SRR29808644	320.5	89.43	5582184	33.7	130.338	43.0578	134	25	0	12947	72952	0	37515	102228	0	225642	988381	983608	979437	965263	946427	81099	lineage4.9;lineage4.3.3
IEC2061	SAMN42463264	SRR29808643	316.8	90.3	7621420	33.8	177.918	57.147	183	33	0	9742	82677	0	35713	106194	0	234326	993096	988283	984847	973229	961325	912403	lineage1.2.2.2;lineage4.9;lineage4.3.3
IEC1291	SAMN42463265	SRR29808642	328.1	90.21	4991786	33.8	118.109	44.5661	122	27	0	10244	70066	0	36499	105086	0	221895	979741	973108	967383	949405	926621	706239	lineage4.9;lineage4.3.4.2
IEC0785	SAMN42463266	SRR29808641	371.6	91.23	4523818	33.7	109.746	36.7615	113	21	0	6728	115183	0	36306	57417	0	215634	986954	981218	976264	958377	933674	663921	lineage4.1.1.1;lineage4.9
